# Supplementary material for: Tracking Response and Resistance in Acute Myeloid Leukemia through Single-Cell DNA Sequencing Helps Uncover New Therapeutic Targets
Source: Int J Mol Sci. 2024 Sep 17;25(18):10002. doi: 10.3390/ijms251810002 (PMC11432296; doi:10.3390/ijms251810002)
Supplement: Supplementary file 1 [file ijms-25-10002-s001.zip]

Archive with 1 entries (1 files):
- ijms-3158420-supplementary.pdf
